# Supplementary material for: Early Blood–Brain Barrier Impairment as a Pathological Hallmark in a Novel Model of Closed-Head Concussive Brain Injury (CBI) in Mice
Source: Int J Mol Sci. 2024 Apr 29;25(9):4837. doi: 10.3390/ijms25094837 (PMC11084321; doi:10.3390/ijms25094837)
Supplement: Supplementary file 1 [file ijms-25-04837-s001.zip]

Archive with 1 entries (1 files):
- ijms-2957124-supplementary.pdf
